# Supplementary material for: TGF-β1 Mediates Novel-m0297-5p Targeting WNT5A to Participate in the Proliferation of Ovarian Granulosa Cells in Small-Tailed Han Sheep
Source: Int J Mol Sci. 2025 Feb 24;26(5):1961. doi: 10.3390/ijms26051961 (PMC11901034; doi:10.3390/ijms26051961)
Supplement: Supplementary file 1 [file ijms-26-01961-s001.zip]

Archive with 1 entries (1 files):
- ijms-3388113-supplementary.pdf
